# Supplementary material for: The effect of extracellular matrix on the precision medicine utility of pancreatic cancer patient–derived organoids
Source: JCI Insight. 2024 Jan 9;9(1):e172419. doi: 10.1172/jci.insight.172419 (PMC10906458; doi:10.1172/jci.insight.172419)
Supplement: Supporting data values [file jciinsight-9-172419-s180.xlsx]

## Sheet: 1A
hF24						hM1F
MG001	MG004	RnD 183	RnD 187	Ultimatrix 796		MG001	MG004	RnD 183	RnD 187	Ultimatrix 796
0.907874	1.13205	0.704105	0.923765	0.533446		0.71833	1.34091	0.649994	0.577937	0.644505
0.672894	1.18648	0.702304	0.76333	0.593293		0.969415	1.02026	0.712505	0.880183	0.83555
1.00589	0.929345	1.09082	0.778467	0.700512		0.916823	1.08097	0.822422	0.783183	0.760123
0.766828	1.15071	0.79021	0.822429	0.479594		1.12667	0.993339	0.922216	0.863321	0.82131
1.11359	0.844239	0.925231	1.07623	0.80025		1.05449	1.02969	0.799604	0.83054	0.707914
1.07257	1.16821	0.676218	0.7571	0.550548		1.25357	0.870388	0.98835	0.929147	0.868046
1.24161	0.860484	0.905966	0.915005	0.591157		1.05397	0.917839	1.01334	0.976006	0.748408
0.863452	1.12922	0.615953	0.692628	0.583033		1.08299	0.866002	1.15983	1.03928	1.08679
0.981737	0.861764	0.982716	0.990746	0.534494		0.86369	1.04601	0.928387	0.809657	0.775075
0.877833	0.965	0.938188	0.949119	0.558482		1.00089	0.913875	1.01916	0.813501	0.860749
1.0695	0.94161	0.928945	0.845253	0.648324		0.97524	0.988805	0.853961	0.826966	0.720308
1.07849	0.893663	0.885	0.907962	0.678339		0.944959	0.992291	0.712094	0.876805	0.838125
0.726351	1.13696	0.734404	0.7097	0.538516		0.764636	1.12968	0.738032	0.700162	0.678853
0.810754	1.21558	0.75326	0.7593	0.663138		0.76748	1.09577	0.854691	0.660068	0.755835
0.979191	1.08482	0.831752	0.632439	0.625204		0.946662	1.0526	0.551368	0.817387	0.792439
1.01433	1.00992	0.820054	0.74506	0.718334		1.07075	0.893573	1.02721	0.875537	0.918453
0.927275	0.971427	0.810448	0.845601	0.703756		1.02992	1.00249	0.877831	0.766561	0.656439
1.30899	0.822523	1.09458	1.03338	0.818334		0.849091	1.03639	0.88329	0.772692	0.756609
1.11558	0.905154	0.891976	0.85445	0.635419		1.0127	0.901502	0.9564	1.00737	0.90427
0.913854	0.972749	0.877245	0.811182	0.645759		0.777308	1.24942	0.649038	0.775311	0.706584
0.916639	0.968628	0.934542	0.898924	0.699589		0.929282	0.944544	0.847118	0.78699	0.876018
1.19303	0.925871	0.932158	0.889198	0.583056		1.21129	0.783415	1.16957	1.20999	0.881173
0.966421	0.973017	0.887137	0.700351	0.372805		0.893777	0.945763	0.892645	0.923736	0.773002
0.907466	0.950583	0.759329	0.826621	0.487956		1.12192	0.904464	0.871405	0.938732	0.90971

## Sheet: 1B
mT69A						mT69B
Matrigel 001	Matrigel 004	Cultrex RGF BME 183	Cultrex RGF BME 187	Ultimatrix 796		Matrigel 001	Matrigel 004	Cultrex RGF BME 183	Cultrex RGF BME 187	Ultimatrix 796
0.824365	0.917163	0.824924	0.533188	0.301036		0.895556	0.81478	1.052	0.410316
1.15126	0.928652	0.956704	0.944089	0.545287		0.91875	1.09284	0.722883	0.698531	0.444735
1.11069	0.927867	0.951393	0.885916	0.584184		0.852791	1.11922	0.909706	0.702101	0.380963
0.751516	1.15193	0.873411	0.715633	0.437161		1.27266	0.951809	1.05259	0.68277	0.542029
0.950036	1.00403	0.966979	0.799748	0.586668		1.09401	1.0349	0.908148	0.638228	0.455554
0.861414	1.15002	0.794407	0.705731	0.469817		0.961085	1.05892	0.666691	0.873568	0.366425
0.970386	1.08017	0.880385	0.83812	0.524091		0.915054	1.14592	0.826959	0.523688	0.411642
0.88368	1.12801	0.884755	0.829856	0.544177		1.19474	0.903304	1.14313	0.739782	0.491717
0.976388	0.889244	1.16732	1.00008	0.5162		1.15421	0.897542	1.09191	0.939074	0.566413
1.21278	0.820428	1.09286	0.997463	0.518151		1.25817	0.855633	1.17408	1.10738	0.515461
0.916131	1.07524	0.883	0.779416	0.507466		1.20018	0.771267	1.26367	1.1878	0.687893
1.14823	0.723824	1.34437	1.20235	0.57258		0.680114	1.11893	0.923229	0.784695	0.344883
0.953196	0.86768	1.05167	0.685342	0.42747		0.957047	0.885539	0.792124	0.560118	0.51206
0.891803	1.04663	0.954504	0.839545	0.449026		1.18427	0.880225	0.975366	0.926843	0.434178
0.793733	1.07422	0.652411	0.709857	0.399437		0.905218	1.12327	0.849737	0.691398	0.391277
1.04733	0.970863	1.0046	0.834024	0.412835		0.991116	1.06016	0.727664	0.805234	0.503074
1.26251	0.875705	1.0969	0.999911	0.719405		0.946372	1.10312	0.837726	0.673284	0.4233
0.93498	1.13761	0.895253	0.664611	0.537761		1.06676	0.984863	0.949591	0.895532	0.430954
1.07124	0.980651	0.924201	0.8084	0.528018		0.955903	1.06688	0.911979	0.825918	0.407786
1.03437	1.08745	0.922681	0.469387	0.414427		0.959705	1.16219	0.868893	0.806104	0.377007
0.957988	1.02491	0.938396	0.793429	0.4469		0.937393	0.882315	1.01394	0.82025	0.619736
0.838837	1.19179	0.79572	0.741426	0.368096		1.14445	0.914767	1.13851	0.592353	0.55423
1.0916	0.871673	1.03066	0.950389	0.621809		0.738136	1.22572	0.678311	0.604875	0.336295
0.946315	1.07423	0.747095	0.796658	0.468468		1.09361	0.945885	1.09801	0.831702	0.414183

## Sheet: 1C
hF24 Gemcitabine
Concentration (log M)	Matrigel 001			Matrigel 004			Cultrex RGF BME 183			Cultrex RGF BME 187			Ultimatrix 796
4.9995e-06	806	575	479	927	841	595	790	1269	917	809	1077	773	767	699	833
1.8018e-06	806	974	1165	913	1121	966	1300	832	2112	910	1723	1665	1056	876	1082
6.435e-07	1231	1514	1215	1378	1480	1284	1788	1241	1411	1564	1290	1428	1823	1097	1829
2.27699e-07	1370	1013	1310	938	1340	1131	1667	1248	1432	1421	1501	2050	1780	1305	1525
8.31599e-08	1473	1689	886	1424	1372	1422	3001	1661	2103	1663	1531	2265	1175	1668	1368
3.0195e-08	1653	1862	1318	1758	1616	1614	3203	1684	2907	3210	3139	4670	1733	2176	2459
1.089e-08	10648	6571	7485	7879	15462	12821	17585	13853	25932	26166	19383	24493	8939	23760	26792
3.96e-09	48306	48073	44653	48421	63636	58980	45660	55514	43458	39843	43361	57161	36146	49334	44339
1.485e-09	76141	64815	63043	81714	74465	72112	63042	43669	65645	80329	58535	66949	43825	42217	62213
4.95e-10	93824	77339	80707	70884	67865	65868	65808	64264	63665	57643	46078	66154	39940	44275	48199
hF24 Paclitaxel
Concentration (log M)	Matrigel 001			Matrigel 004			Cultrex RGF BME 183			Cultrex RGF BME 187			Ultimatrix 796
4.9995e-06	22663	28637	20290	29910	32760	27668	24429	24145	22020	30675	25916	21713	18154	21763	17011
1.8018e-06	28884	23266	24585	25109	26398	24104	21461	17829	22611	22751	23679	18813	16921	18302	14088
6.435e-07	19949	17994	17619	19440	20874	22344	16427	18608	22310	21546	23121	21541	11845	12438	11506
2.27699e-07	17058	15163	16780	20460	24811	19641	19181	19136	12290	21892	15269	16430	12635	14658	12187
8.31599e-08	14060	16695	16364	16829	14577	18046	16444	17190	19222	17359	18728	18193	12292	13973	9791
3.0195e-08	19438	17959	23162	21167	19233	16320	20629	19333	20037	20531	17688	20375	11018	11123	11902
1.089e-08	21451	25265	24094	22057	21780	23499	20830	21046	26131	27874	26323	23017	13989	15334	14367
3.96e-09	30752	24783	29701	24456	26632	23648	25822	25620	26245	30374	26082	27902	15770	16603	13295
1.485e-09	53555	48813	40455	45874	60678	76442	56621	56180	52081	54496	50703	56474	35843	40723	34486
4.95e-10	76416	68322	69355	73051	83480	64801	55114	50397	44128	63004	57284	56389	39340	36748	43834
hF24 SN-38
Concentration (log M)	Matrigel 001			Matrigel 004			Cultrex RGF BME 183			Cultrex RGF BME 187			Ultimatrix 796
4.9995e-06	564	611	766	384	452	532	501	516	553	764	477	450	416	288	471
1.8018e-06	281	234	363	363	305	286	172	307	350	262	218	126	361	267	274
6.435e-07	489	393	568	514	1123	662	878	502	655	649	665	678	724	587	561
2.27699e-07	555	637	557	486	614	559	661	760	624	1116	666	744	742	811	1002
8.31599e-08	807	755	450	743	771	887	875	897	843	744	973	861	677	645	471
3.0195e-08	1233	741	1029	760	1027	868	955	1473	899	818	838	1013	1597	1287	1260
1.089e-08	1343	730	1054	849	760	756	1563	1338	827	961	1672	1557	1262	1308	1216
3.96e-09	23931	16929	20697	19623	23385	20956	22226	23489	19325	23378	21797	22669	21185	21692	20207
1.485e-09	63979	53766	60457	63137	59735	57364	57999	59961	55505	62544	54406	55382	34817	34427	44071
4.95e-10	66060	77636	78069	72282	72811	75059	66327	54740	57662	61701	60031	68017	41934	45737	41472
hF24 Oxaliplatin
Concentration (log M)	Matrigel 001			Matrigel 004			Cultrex RGF BME 183			Cultrex RGF BME 187			Ultimatrix 796
9.999e-05	2931	2092	1627	2512	2338	2074	2391	3195	2699	3733	3129	2734	2385	2438	2583
4.2966e-05	2531	2794	3429	2348	2805	3807	3388	4051	4637	3929	3764	4221	3927	3787	3962
1.8414e-05	10946	7278	6446	8116	7646	7936	11051	10319	8967	10456	10700	8109	7943	9615	7112
7.91995e-06	28213	23580	21621	29735	26452	27801	35404	39731	37477	33111	33343	32043	24421	26164	22312
3.36599e-06	56416	58515	51879	48509	50838	53184	44594	57203	46790	52479	60230	47999	31636	36007	27380
1.4652e-06	63881	53690	47918	70998	57833	58545	50962	51934	45366	57558	66982	50413	36556	37245	46541
6.336e-07	82860	74193	59941	66499	68961	52618	62932	56070	60119	59569	61886	52785	35893	40579	42673
2.673e-07	67949	71580	69371	77153	62773	56905	57823	60812	56947	61246	59081	66319	38185	44405	39901
1.188e-07	65723	77370	69407	62031	67980	65690	58994	56509	60056	67051	65174	61717	50994	46404	39944
4.95e-08	74872	69179	65548	65292	75839	66149	62201	69550	59805	68535	61041	59066	42047	46927	38137
hF24 5-FU
Concentration (log M)	Matrigel 001			Matrigel 004			Cultrex RGF BME 183			Cultrex RGF BME 187			Ultimatrix 796
9.999e-05	14478	14458	11287	15739	14129	14784	15545	13071	13053	15596	14749	13692	14619	14684	12578
4.2966e-05	25657	21017	19900	22737	23167	22571	25010	19088	18527	24325	22359	21467	19536	19444	19216
1.8414e-05	31829	34704	31731	33624	31347	36499	29150	30730	28954	32640	35479	30290	23722	24626	20562
7.91995e-06	43484	44100	52645	43177	40522	42791	47073	40774	36894	44651	40624	41771	30412	34160	25446
3.36599e-06	47839	47334	52825	55514	53095	55407	40384	41221	48773	53582	56720	49815	28653	34879	32741
1.4652e-06	64349	52552	55277	59574	59682	55468	59340	53363	55705	62436	57059	57781	35195	35025	36483
6.336e-07	60876	74838	61807	62387	57256	71936	60967	55592	54373	56623	59566	55581	39939	35884	41601
2.673e-07	76611	64852	61624	58296	74782	67674	62205	49696	61270	67066	62419	59612	33629	40967	35816
1.188e-07	70130	67637	72835	65952	74815	71797	58430	57991	61410	59414	57534	59119	45318	39543	40823
4.95e-08	66737	64580	65965	64068	67375	65511	58437	59085	60057	63866	55214	58341	34644	38732	35513
hF24 Trametinib
Concentration (log M)	Matrigel 001			Matrigel 004			Cultrex RGF BME 183			Cultrex RGF BME 187			Ultimatrix 796
4.9995e-06	13114	11613	9629	13998	12496	11359	10905	8651	10417	11860	8674	8499	7472	7198	6976
1.8018e-06	13483	11174	9935	11109	12235	15909	8955	9602	8484	9957	10606	9616	7501	9212	8588
6.435e-07	15242	10535	13628	12461	14004	13777	11430	11448	10677	9168	10361	10615	9085	8436	6117
2.27699e-07	14092	13234	11652	14715	12250	13692	13056	10036	10036	10860	11168	12863	7969	10031	8914
8.31599e-08	20767	19445	17721	20549	19112	19763	18817	14294	14883	15700	15525	15022	10390	9901	8007
3.0195e-08	12183	26827	20524	29540	28963	28523	24310	22637	21742	24533	24495	21915	12367	14686	14997
1.089e-08	31567	32641	38845	32319	39693	35123	35214	31350	31700	30462	34830	32418	23775	20042	21722
3.96e-09	48449	44654	42442	43446	44465	53235	41928	35399	33395	44439	40651	48945	31417	29973	26554
1.485e-09	64242	48248	60552	55715	58029	58487	54465	51155	54760	49368	51786	47716	39744	36574	30973
4.95e-10	69560	59944	57256	68829	55132	62657	63843	54691	60026	55540	56941	66335	39919	36327	40043

## Sheet: 1D
hM1F Gemcitabine
Concentration (log M)	Matrigel 001			Matrigel 004			Cultrex RGF BME 183			Cultrex RGF BME 187			Ultimatrix 796
4.9995e-06	2365	1758	2597	2652	2695	2732	5089	3864	6706	3704	3665	4599	2024	2014	3204
1.8018e-06	3693	4952	4150	4241	5876	4793	7425	7259	7891	5314	6051	4446	5496	4792	4697
6.435e-07	7806	7406	6648	6451	8907	6810	8067	9305	11706	7869	8046	8373	6354	6559	6889
2.27699e-07	3437	7121	7590	8302	9518	10051	8317	9170	9716	8011	10309	9636	7605	7579	8846
8.31599e-08	12101	8869	6189	8313	11554	8635	11692	8546	12488	9438	8635	11560	7308	9582	8772
3.0195e-08	6167	7759	8002	11510	11026	10727	11178	9112	10627	10677	13059	9516	10160	9446	8693
1.089e-08	19174	14143	17525	17643	17797	17550	23464	21234	21446	22712	19397	20243	25000	20918	23704
3.96e-09	46839	41484	40574	50320	49533	64787	42693	55260	51772	43749	47961	53706	41755	48903	49689
1.485e-09	76151	84607	74639	74844	88499	93844	68746	65564	72178	73075	69391	70773	73485	64211	69872
4.95e-10	70469	95021	73261	111085	97037	103868	67718	77080	80021	70796	77725	79374	64724	77701	68896
hM1F Paclitaxel
Concentration (log M)	Matrigel 001			Matrigel 004			Cultrex RGF BME 183			Cultrex RGF BME 187			Ultimatrix 796
4.9995e-06	35403	37438	39799	31218	37827	38986	32692	34572	33446	31961	35350	28941	25177	30039	28543
1.8018e-06	37789	33240	34041	24362	29699	29724	27257	31223	27034	27722	31199	27017	24758	21622	19156
6.435e-07	29583	27020	28282	23159	30991	23367	21341	23916	20479	21768	22591	20162	23447	22011	21056
2.27699e-07	27690	26305	28898	25239	22349	25089	25605	28930	21120	23453	23970	23783	19636	20883	19333
8.31599e-08	21272	30154	21796	23426	26896	26353	28627	19101	26682	23820	24790	22555	22348	23210	22766
3.0195e-08	37645	34254	35687	30027	31062	35040	33160	33045	32039	33142	27645	29302	29612	31258	30657
1.089e-08	49584	45041	43460	40423	52534	43345	41664	42197	38202	44957	50609	38351	44348	44610	39203
3.96e-09	67289	67187	79929	55126	59111	75823	59565	52907	50985	53201	58310	53202	53406	59150	57508
1.485e-09	74954	90783	84680	73183	78823	84734	68899	72804	71059	67969	82042	74459	69090	64137	63947
4.95e-10	98951	92277	101358	70926	80526	74560	80624	83883	66524	84671	80499	73172	70308	73453	63055
hM1F SN-38
Concentration (log M)	Matrigel 001			Matrigel 004			Cultrex RGF BME 183			Cultrex RGF BME 187			Ultimatrix 796
4.9995e-06	633	827	693	449	494	482	611	797	1179	277	519	230	234	199	184
1.8018e-06	264	335	358	321	306	292	327	273	295	254	367	268	419	392	515
6.435e-07	2676	1685	1866	1692	2027	1838	2334	3236	2392	1846	1816	2317	1950	2223	1624
2.27699e-07	5316	4973	7088	3988	5837	5594	4819	4895	7319	5379	6504	4018	5855	5594	6203
8.31599e-08	14558	17151	14846	14040	16045	14337	19001	13347	12884	13431	13181	12265	15354	18016	15120
3.0195e-08	30999	36473	36326	28973	36969	30050	32712	31209	33570	28833	30249	30608	26799	29782	28709
1.089e-08	56360	49758	48026	52727	47639	48075	52267	49880	46016	53178	45442	37480	45704	46071	46354
3.96e-09	97865	83411	83249	81994	80597	78687	78881	79193	69062	70036	68884	69805	72544	67865	63145
1.485e-09	98606	105314	92922	86397	89667	90452	74594	95011	69651	72665	65255	65409	66706	65818	69859
4.95e-10	103315	95476	92982	90313	103713	84886	90120	87974	88124	75282	79371	76473	69235	64802	71664
hM1F Oxaliplatin
Concentration (log M)	Matrigel 001			Matrigel 004			Cultrex RGF BME 183			Cultrex RGF BME 187			Ultimatrix 796
9.999e-05	21970	27218	29273	23760	26787	27827	26610	22774	25084	28544	26237	27670	23423	24544	22760
4.2966e-05	43313	37352	34535	39956	36568	35926	39702	31184	33227	32023	36551	38824	33009	33017	37318
1.8414e-05	47892	42354	48174	44950	38829	43359	47027	44352	43627	48284	46283	43856	39918	38774	38245
7.91995e-06	59556	51994	53377	53830	54158	52475	54887	54432	52914	59457	46725	51230	56330	51208	47798
3.36599e-06	73067	78765	66352	62756	66239	76650	70764	75067	67634	63659	66164	52729	54757	58882	63906
1.4652e-06	72991	76074	74495	71866	72930	72259	72327	67689	69887	57563	80435	75455	66837	54735	67203
6.336e-07	82395	97611	80417	87375	77960	91685	82159	76502	70934	70249	65615	57647	60630	65855	62330
2.673e-07	88018	86754	76082	82164	81568	87242	84656	70932	48138	71429	76797	67185	79098	70949	60285
1.188e-07	100112	97079	83574	86714	85175	97718	80628	86532	88763	68102	59121	72756	73053	79717	58112
4.95e-08	94836	81083	68113	76393	77072	81954	68304	82943	58395	57919	82110	76070	80307	61984	66160
hM1F 5-FU
Concentration (log M)	Matrigel 001			Matrigel 004			Cultrex RGF BME 183			Cultrex RGF BME 187			Ultimatrix 796
9.999e-05	18072	18789	12903	15977	17202	11846	18204	18492	14406	19606	17213	17095	15579	17485	17472
4.2966e-05	24357	23278	28106	22971	24279	22932	24715	24581	20581	28583	25018	22710	22292	23748	21900
1.8414e-05	30364	33661	29679	26286	38172	27048	30377	29818	29352	28239	30542	33513	30943	26876	28275
7.91995e-06	40875	36701	38343	32849	39531	29406	33677	27674	33110	32775	34738	35021	31858	37259	27609
3.36599e-06	49653	52064	41265	42822	48894	42062	45378	38274	37271	39048	44347	43214	44390	38334	43800
1.4652e-06	58765	57556	57517	51568	58990	52339	47139	51635	48719	54645	55794	52005	43369	56136	39443
6.336e-07	66106	65497	66306	55498	69153	61211	63378	65275	63536	61278	57715	56989	56179	58214	50556
2.673e-07	73893	67549	74470	60326	78345	66323	66851	65372	66865	71494	66424	58349	52148	63239	52891
1.188e-07	83421	76671	76233	74939	75595	79026	73458	67003	69479	71443	64639	68252	60805	54044	62338
4.95e-08	81405	82150	90730	76987	76234	76867	69389	67658	71196	80593	69967	68117	59728	63801	59092
hM1F Trametinib
Concentration (log M)	Matrigel 001			Matrigel 004			Cultrex RGF BME 183			Cultrex RGF BME 187			Ultimatrix 796
4.9995e-06	13004	13919	15140	13917	9153	14283	9316	8567	8538	9367	7814	8427	5833	8985	5365
1.8018e-06	14180	16392	14882	13602	10992	13221	9434	8864	11989	9874	8695	11958	8483	8198	9109
6.435e-07	14568	12035	16632	14839	11924	14101	9741	11770	10784	11098	9995	10743	8507	8171	9249
2.27699e-07	16176	17765	17216	17596	14863	17054	15461	12665	12324	13533	8832	9365	11411	12477	11955
8.31599e-08	27952	25148	28333	24130	23867	26092	21928	22299	19329	23848	20398	19228	18583	17803	17567
3.0195e-08	40064	37332	41981	34975	33816	40780	35684	35150	32652	30818	33000	31662	26801	28715	28514
1.089e-08	49910	50203	48163	52157	45839	46890	44955	42206	50826	37479	41275	32637	35047	35587	35331
3.96e-09	64197	61541	59917	61678	51808	63742	64991	58255	54238	55149	62724	54291	51399	58714	49645
1.485e-09	81321	69344	82669	84490	62983	83700	74206	67194	72161	77153	66825	69898	54393	62717	61201
4.95e-10	82125	69158	71805	80783	79861	77123	75998	82973	66422	90420	76824	68163	69846	72794	60908

## Sheet: 3A_
hF24 Gemcitabine IC50
Matrigel 04	Matrigel 01	Cultrex 83	Cultrex 87	Ultimatrix 96
1.25e-08	9.279e-09	2.694e-08	2.143e-08	2.452e-08
5.51e-09	5.634e-09	1.132e-08	1.374e-08	1.205e-08
6.577e-09	4.051e-09	6.607e-09	8.946e-09	1.02e-08
hF24 Paclitaxel IC50
Matrigel 04	Matrigel 01	Cultrex 83	Cultrex 87	Ultimatrix 96
2.478e-09	2.811e-09	4.108e-09	3.62e-09	2.94e-09
3.415e-09	1.692e-09	2.363e-09	3.438e-09	2.769e-09
1.947e-09	1.666e-09	3.599e-09	2.554e-09	2.202e-09
hF24 SN-38 IC50
Matrigel 04	Matrigel 01	Cultrex 83	Cultrex 87	Ultimatrix 96
3.351e-09	3.03e-09	4.208e-09	4.686e-09	4.898e-09
4.508e-09	4.081e-09	4.779e-09	5.015e-09	5.615e-09
2.729e-09	2.645e-09	3.434e-09	3.22e-09	3.728e-09
hF24 Oxaliplatin IC50
Matrigel 04	Matrigel 01	Cultrex 83	Cultrex 87	Ultimatrix 96
1.2e-05	1.944e-05	1.269e-05	2.758e-05	1.946e-05
1.328e-05	1.321e-05	1.892e-05	1.982e-05	2.307e-05
6.039e-06	5.767e-06	8.882e-06	7.772e-06	8.063e-06
hF24 5-FU IC50
Matrigel 04	Matrigel 01	Cultrex 83	Cultrex 87	Ultimatrix 96
2.614e-06	2.396e-06	2.622e-06	3.344e-06	3.151e-06
1.061e-05	8.711e-06	9.298e-06	1.129e-05	2.329e-05
1.276e-05	1.552e-05	1.423e-05	1.493e-05	1.712e-05
hF24 Trametinib IC50
Matrigel 04	Matrigel 01	Cultrex 83	Cultrex 87	Ultimatrix 96
9.534e-09	1.055e-08	2.172e-08	2.172e-08	1.193e-08
1.685e-08	1.097e-08	2.332e-08	1.963e-08	7.787e-09
1.126e-08	8.234e-09	8.206e-09	9.734e-09	8.923e-09

## Sheet: 3B_
hM1F Gemcitabine IC50
Matrigel 04	Matrigel 01	Cultrex 83	Cultrex 87	Ultimatrix 96
3.758e-09	4.21e-09	5.224e-09	5.052e-09	5.868e-09
3.248e-09	4.113e-09	4.635e-09	4.714e-09	4.778e-09
4.406e-09	5.226e-09	9.21e-09	7.41e-09	1.046e-08
hM1F Paclitaxel IC50
Matrigel 04	Matrigel 01	Cultrex 83	Cultrex 87	Ultimatrix 96
7.959e-09	4.885e-09	5.097e-09	5.594e-09	8.769e-09
3.619e-09	3.763e-09	2.445e-09	4.111e-09	4.868e-09
3.874e-09	3.768e-09	2.99e-09	2.811e-09	9.732e-09
hM1F SN-38 IC50
Matrigel 04	Matrigel 01	Cultrex 83	Cultrex 87	Ultimatrix 96
1.515e-08	1.569e-08	1.615e-08	1.826e-08	2.371e-08
1.079e-08	1.188e-08	9.213e-09	1.533e-08	1.47e-08
9.539e-09	7.645e-09	6.087e-09	1.044e-08	1.511e-08
hM1F Oxaliplatin IC50
Matrigel 04	Matrigel 01	Cultrex 83	Cultrex 87	Ultimatrix 96
9.062e-06	1.076e-05	1.6e-05	2.485e-05	1.946e-05
5.345e-06	1.103e-05	3.034e-05	7.761e-06	1.869e-05
8.18e-06	5.935e-06	5.147e-06	4.476e-06	2.875e-06
hM1F 5-FU IC50
Matrigel 04	Matrigel 01	Cultrex 83	Cultrex 87	Ultimatrix 96
3.366e-06	3.451e-06	2.63e-06	3.202e-06	5.547e-06
0.002873	0.0008159	1.254e-05	0.0001767	2.27e-05
2.1e-07	3.505e-07	3.712e-06	7.244e-06	7.72e-07
hM1F Trametinib IC50
Matrigel 04	Matrigel 01	Cultrex 83	Cultrex 87	Ultimatrix 96
1.434e-08	1.983e-08	1.61e-08	1.012e-08	1.222e-08
1.299e-08	2.211e-08	3.188e-08	1.45e-08	2.247e-08
1.042e-08	7.389e-09	9.644e-09	1.937e-08	2.401e-08

## Sheet: 4A_
hF24 Gemcitabine AUC
Matrigel 04	Matrigel 01	Cultrex 83	Cultrex 87	Ultimatrix 96
141.5	136.7	201	179.2	194.5
108.3	111.7	142.2	162.9	149.5
122.7	92.57	116	140.7	144.7
hF24 Paclitaxel AUC
Matrigel 04	Matrigel 01	Cultrex 83	Cultrex 87	Ultimatrix 96
160.4	154.1	217.8	218.7	181.8
160.2	140	191.2	218.1	178
160.3	153.1	210.4	189.8	180.8
hF24 SN-38 AUC
Matrigel 04	Matrigel 01	Cultrex 83	Cultrex 87	Ultimatrix 96
85.2	84.02	123.9	111.9	108.3
99.16	97.81	112.2	121.6	115.3
76.01	74.78	87.23	83.93	89.97
hF24 Oxaliplatin AUC
Matrigel 04	Matrigel 01	Cultrex 83	Cultrex 87	Ultimatrix 96
229.4	227.5	254	250.6	267
261.1	239.9	252.5	279.5	303.1
202.7	207.8	207.5	219.8	222.7
hF24 5-FU AUC
Matrigel 04	Matrigel 01	Cultrex 83	Cultrex 87	Ultimatrix 96
226.3	216.6	214	230.1	210.6
227.1	242	282.5	255.3	329.9
253.8	252.3	249.5	264.6	286.3
hF24 Trametinib AUC
Matrigel 04	Matrigel 01	Cultrex 83	Cultrex 87	Ultimatrix 96
223.3	222.9	242.7	244.7	224.2
213.5	199.6	216.4	213.1	175.9
191.4	180.2	171.4	174.2	183

## Sheet: 4B_
hM1F Gemcitabine AUC
Matrigel 04	Matrigel 01	Cultrex 83	Cultrex 87	Ultimatrix 96
110	120.7	136.8	132.4	135.9
95.19	102.8	119.1	115.4	111.2
101.7	108.5	148.8	130.7	134.7
hM1F Paclitaxel AUC
Matrigel 04	Matrigel 01	Cultrex 83	Cultrex 87	Ultimatrix 96
224.6	192.4	205.7	201.3	214.2
170.4	170	164.6	199.9	173.5
161.9	151.8	161.1	166.4	199
hM1F SN-38 AUC
Matrigel 04	Matrigel 01	Cultrex 83	Cultrex 87	Ultimatrix 96
153.7	158.9	154.1	157.6	174.8
139.6	140.9	134.1	164.3	153.1
130.1	122.6	113.7	140.6	152.9
hM1F Oxaliplatin AUC
Matrigel 04	Matrigel 01	Cultrex 83	Cultrex 87	Ultimatrix 96
274.1	272.9	290.1	264.6	262.8
249.4	277.7	342.1	256.6	319.3
246	233	238.2	256	222.7
hM1F 5-FU AUC
Matrigel 04	Matrigel 01	Cultrex 83	Cultrex 87	Ultimatrix 96
210.5	202.9	221.1	213.9	230
217.8	220.1	203.5	248.2	231
168.8	198.3	209.6	230.8	178
hM1F Trametinib AUC
Matrigel 04	Matrigel 01	Cultrex 83	Cultrex 87	Ultimatrix 96
188.4	208.2	183.3	167.4	171.6
192.9	208.2	223.6	189	179.9
176.9	163.3	159.9	186.4	198.7

## Sheet: 5A_
hF24 Gemcitabine Sy.x
Matrigel 04	Matrigel 01	Cultrex 83	Cultrex 87	Ultimatrix 96
3.21	3.526	6.44	4.273	4.123
5.829	4.817	6.72	11.55	11.02
7.129	11.33	9.314	1.617	11.06
hF24 Paclitaxel Sy.x
Matrigel 04	Matrigel 01	Cultrex 83	Cultrex 87	Ultimatrix 96
6.693	6.529	6.655	9.274	7.061
8.47	6.256	7.194	6.107	7.296
5.301	5.195	10.82	6.993	5.275
hF24 SN-38 Sy.x
Matrigel 04	Matrigel 01	Cultrex 83	Cultrex 87	Ultimatrix 96
3.02	4.178	3.859	5.932	6.672
1.719	3.53	3.124	2.719	4.324
4.382	2.442	13.57	4.592	4.127
hF24 Oxaliplatin Sy.x
Matrigel 04	Matrigel 01	Cultrex 83	Cultrex 87	Ultimatrix 96
12.09	7.549	6.932	11.07	22.35
7.598	8.518	8.171	6.532	8.478
8.157	6.448	7.323	5.08	7.631
hF24 5-FU Sy.x
Matrigel 04	Matrigel 01	Cultrex 83	Cultrex 87	Ultimatrix 96
13.35	6.901	13.09	6.035	65.54*
6.397	7.589	6.309	5.045	9.006
9.024	5.46	5.482	4.943	7.422
hF24 Trametinib Sy.x
Matrigel 04	Matrigel 01	Cultrex 83	Cultrex 87	Ultimatrix 96
6.799	5.709	4.783	4.15	8.675
5.191	6.925	5.621	4.44	4.797
7.205	3.832	6.11	8.287	5.517

## Sheet: 5B_
hM1F Gemcitabine Sy.x
Matrigel 04	Matrigel 01	Cultrex 83	Cultrex 87	Ultimatrix 96
4.597	6.395	4.219	3.672	4.861
3.726	5.243	8.327	2.5	4.008
4.159	5.258	18.08	4.849	15.79
hM1F Paclitaxel Sy.x
Matrigel 04	Matrigel 01	Cultrex 83	Cultrex 87	Ultimatrix 96
7.815	5.836	6.259	6.322	4.648
6.569	7.284	8.638	6.515	8.32
6.102	6.992	7.3	8.284	14.1
hM1F SN-38 Sy.x
Matrigel 04	Matrigel 01	Cultrex 83	Cultrex 87	Ultimatrix 96
4.494	5.863	5.379	4.749	4.766
4.595	4.744	3.801	7.732	5.256
4.5	2.682	10.36	4.814	11.55
hM1F Oxaliplatin Sy.x
Matrigel 04	Matrigel 01	Cultrex 83	Cultrex 87	Ultimatrix 96
8.512	9.972	12.96	9.505	8.384
7.954	9.245	23.29	7.679	26.01
6.087	6.422	24.87	6.236	7.464
hM1F 5-FU Sy.x
Matrigel 04	Matrigel 01	Cultrex 83	Cultrex 87	Ultimatrix 96
6.387	4.133	4.951	5.037	6.69
8.091	7.389	10.14	7.71	9.372
10.14	10.07	9.943	6.799	8.976
hM1F Trametinib Sy.x
Matrigel 04	Matrigel 01	Cultrex 83	Cultrex 87	Ultimatrix 96
6.247	5.873	4.862	6.449	4.751
5.396	5.111	7.828	5.882	12.66
4.814	5.075	8.133	4.537	8.461

[truncated: 22 more sheets: 6A_, 6B_, 7B, S2A, S2B, S2C, S2D, S2E, S4A, S4B, S4C, S4D, S4E, S7A, S7B, S7C, S8A, S8B, S8C, S9 …]
